# Supplementary material for: Bacillus mycoides PM35 Reinforces Photosynthetic Efficiency, Antioxidant Defense, Expression of Stress-Responsive Genes, and Ameliorates the Effects of Salinity Stress in Maize
Source: Life (Basel). 2022 Jan 30;12(2):219. doi: 10.3390/life12020219 (PMC8875943; doi:10.3390/life12020219)
Supplement: Supplementary file 1 [file life-12-00219-s001.zip]

Archive with 1 entries (1 files):
- life-1489246-supplementary.pdf
